# Supplementary material for: Exploratory Metaviromic Analysis of the Sea-Rock Pool Mosquito Aedes mariae and the Water of Its Breeding Habitat
Source: Biology (Basel). 2026 Jun 16;15(12):940. doi: 10.3390/biology15120940 (PMC13295856; doi:10.3390/biology15120940)
Supplement: Supplementary file 1 [file biology-15-00940-s001.zip]

Archive with 1 entries (1 files):
- biology-4357118-supplementary.pdf
